# Supplementary material for: The HLA class-II immunopeptidomes of AAV capsids proteins
Source: Front Immunol. 2022 Dec 20;13:1067399. doi: 10.3389/fimmu.2022.1067399 (PMC9807805; doi:10.3389/fimmu.2022.1067399)
Supplement: Supplementary Table 2 — Clusters identified in the study. Related to Figures 2 , 3 . [file Table_2.xlsx]

## Sheet: HLA-DR
	Cluster	Nested/Singleton	Cluster sequence	Donors	Donor count	Cores count	Peptide count
AAV2	1	Nested	LPDWLEDTLSEGIRQ	A, C, D	3	2	2
	2	Nested	GIRQWWKLKPGPPPPKP	J	1	1	4
	3	Nested	VLPGYKYLGPFNGLDKGEPVN	A, B, G, J	4	3	8
	4	Nested	DAAALEHDKAYDRQLD	F, G	2	1	2
	5	Nested	DNPYLKYNHADAEFQ	F, H, J	3	2	2
	6	Nested	QERLKEDTSFGGNLGRAVFQAKKRVLEPLGL	A, B, C, D, E, F, G, H, I, J	10	6	18
	7	Nested	GLVEEPVKTAPGKKRPVEHSPVEPD	G, H, I	3	1	2
	8	Nested	SSSGTGKAGQQPARKRLNFGQTGD	G, H, I	3	4	2
	9	Nested	KRLNFGQTGDADSVPDPQ	B, G, I	3	1	3
	10	Nested	NSSGNWHCDSTWMGDRVIT	B, C	2	1	3
	11	Nested	GDRVITTSTRTWALPTYNNHLYKQISSQSGASNDNHYF	B, C, D, E, F, G, H, I, J	9	6	29
	12	Singleton	TDSEYQLPY	I	1	1	1
	13	Singleton	YGYLTLNNGSQAVG	I	1	1	1
	14	Nested	RSSFYCLEYFPSQMLRTGNN	A, B, C, E, G	5	2	18
	15	Singleton	HSSYAHSQSLDRL	D	1	1	1
	16	Nested	NPLIDQYLYYLSRTNTPSGTTTQSRLQFSQAGASDIRDQ	B, C, D, F, G, H, I, J	8	9	23
	17	Singleton	YRQQRVSKTSADNNNSEY	B, F, G, H, I, J	6	1	1
	18	Nested	KTSADNNNSEYSWTGATKYHLNGRDS	A, C, D, H, I	5	2	15
	19	Singleton	HLNGRDSLVNPGPAMASHK	G	1	1	1
	20	Nested	ASHKDDEEKFFPQSGVLIFGKQGSE	A, F, J	3	2	20
	21	Singleton	GKQGSEKTNVDIEKV	G	1	1	1
	22	Nested	TNVDIEKVMITDEEEIRTTNPVATEQY	B, D, F, G, H, I, J	7	2	11
	23	Nested	TTNPVATEQYGSVSTNLQRGNRQAATADVNT	A, B, C, D, F, G, H, I, J	9	4	39
	24	Singleton	VLPGMVWQDRDV	J	1	1	1
	25	Nested	YLQGPIWAKIPHTDGHFHPSPL	D, G, H, I, J	5	4	4
	26	Nested	MGGFGLKHPPPQILIKNTPVPANPSTTFSAA	E, F, G, H, I, J	6	3	9
	27	Nested	SAAKFASFITQYSTGQVSVE	A, B, C, E, G	5	2	12
	28	Nested	VEIEWELQKENSKRWNPE	A, B, E, G	4	2	7
	29	Nested	NPEIQYTSNYNKSVN	F, I	2	1	2
	30	Nested	VNVDFTVDTNGVYSEPRP	F, G, J	3	1	11
	31	Singleton	GTRYLTRNL	A, B, C, D, E, F, G, H, I, J	10	1	1
AAV6	1	Singleton	IREWWDLKPGAPKPK	J	1	1	1
	2	Nested	LVLPGYKYLGPFNGLDKGEPVN	A, B, G, J	4	3	10
	3	Nested	QLKAGDNPYLRYNHADAEFQERLQ	E, F, H, I	4	1	15
	4	Nested	QEDTSFGGNLGRAVFQAKKRVLEPFGL	A, B, E, F, H	5	3	12
	5	Nested	GLVEEGAKTAPGKKRPVEQSPQEPD	C, G, I	3	2	2
	6	Singleton	EQSPQEPDSSSGIGKTGQQP	I	1	1	1
	7	Nested	QQPAKKRLNFGQTGDSESVPDPQP	B, C, I	3	1	8
	8	Nested	NASGNWHCDSTWLGDRVITT	B, C	2	1	12
	9	Nested	STWLGDRVITTSTRTWALPT	F	1	1	6
	10	Singleton	NNHLYKQISSASTG	A, B, C, D, I, J	6	1	1
	11	Nested	NFKLFNIQVKEVTTNDGVTT	E, I	2	2	5
	12	Singleton	VTTIANNLTSTVQ	F	1	1	1
	13	Nested	IPQYGYLTLNNGSQAVGRSS	E, H, I, J	4	3	8
	14	Nested	RSSFYCLEYFPSQMLRTGNN	A, B, C, E, G	5	2	21
	15	Singleton	HSSYAHSQSLDRL	A, C	2	1	1
	16	Nested	NPLIDQYLYYLNRTQNQSGSAQNKDLLF	B, C, E, F, I	5	2	20
	17	Singleton	NQSGSAQNKDLLFSRGSPAG	A	1	1	1
	18	Singleton	SRGSPAGMSVQPK	G, I	2	1	1
	19	Nested	KTKTDNNNSNFTWTGASKYNLNG	A, C, D, H	4	1	18
	20	Singleton	GASKYNLNGRESIINPG	H	1	1	1
	21	Nested	SHKDDKDKFFPMSGVMIFGKES	A, C, J	3	1	12
	22	Nested	LDNVMITDEEEIKATNPV	F	1	1	2
	23	Nested	ATERFGTVAVNLQSS	I	1	1	2
	24	Singleton	AVNLQSSSTDPATGDVH	B	1	1	1
	25	Nested	GGFGLKHPPPQILIKNTPVPANPPA	E	1	1	2
	26	Nested	TPVPANPPAEFSATKFASFIT	A, B, C, E	4	3	2
	27	Nested	FASFITQYSTGQVS	B, C, G	3	1	2
	28	Nested	VEIEWELQKENSKRWNPE	A, B, E, G	4	2	6
	29	Nested	KSANVDFTVDNNGLYTEPRPIG	F, G, J	3	1	12
	30	Singleton	GTRYLTRPL	A, B, C, F, H	5	1	1
AAV9	1	Nested	EGIREWWALKPGAPQPK	A, B, E, J	4	2	5
	2	Nested	VLPGYKYLGPGNGLDKGEPVN	A, B, E, J	4	3	4
	3	Nested	AGDNPYLKYNHADAEFQERL	E, F, I	3	1	8
	4	Singleton	QERLKEDTSF	H	1	1	1
	5	Nested	KEDTSFGGNLGRAVFQAKKRLLEPLGL	A, E, F, G, H, I, J	7	6	16
	6	Nested	GLVEEAAKTAPGKKRPV	H	1	2	2
	7	Nested	KRLNFGQTGDTESVPDPQP	H, I	2	1	7
	8	Nested	WLGDRVITTSTRTWALPT	F	1	1	5
	9	Nested	ALPTYNNHLYKQISNSTSGGSSNDN	B, C, E, I	4	3	18
	10	Nested	FKLFNIQVKEVTDNNGVKT	E, I	2	2	7
	11	Nested	TDNNGVKTIANNLTSTVQVFT	H	1	1	3
	12	Singleton	TDSDYQLPY	H, I	2	1	1
	13	Nested	RSSFYCLEYFPSQMLRTGNN	A, B, C, E, G	5	2	19
	14	Nested	HSQSLDRLMNPLIDQ	I	1	1	2
	15	Nested	NPLIDQYLYYLSKTINGSGQNQQTLKF	A, B, C, D, E, H, I	7	3	23
	16	Nested	SVAGPSNMAVQGRNYIPGPSYRQQRVSTTVTQNNNSEFA	B, C, F, G, I, J	6	5	23
	17	Singleton	AWPGASSWALNGRNS	G, H	2	1	1
	18	Nested	KEGEDRFFPLSGSLIFGKQG	J	1	1	11
	19	Singleton	KQGTGRDNVDADKVMITNEEEIK	D	1	1	1
	20	Nested	TTNPVATESYGQVATNHQSAQAQ	B, C, I	3	2	21
	21	Nested	HPPPQILIKNTPVPADPPTA	H, I	2	1	2
	22	Nested	NKDKLNSFITQYSTGQVSVE	B, C, E, G	4	1	8
	23	Nested	VEIEWELQKENSKRWNPE	A, B, E, G	4	2	5
	24	Nested	YTSNYYKSNNVEFAVNTEGVYSEPRPI	A, B, C, D, E, F, H, I	8	3	19
	25	Nested	AVNTEGVYSEPRPIGTRYLTRNL	A, C, F, G, H, I	6	3	2

## Sheet: HLA-DQ
	Cluster	Nested/Singleton	Cluster sequence	Donors	Donor count	Cores count	Peptide count
AAV2	1	Singleton	AADGYLPDWLEDTL	A	1	1	1
	2	Singleton	RHKDDSRGLVLPGYKY	I	1	1	1
	3	Nested	DNPYLKYNHADAEFQERL	A, B, D, F, G, H, I, J	8	2	3
	4	Nested	QERLKEDTSFGGNLGRAVFQAKKRVLEPLGLVEEPV	A, B, C, D, E, F, G, H, I, J	10	14	19
	5	Nested	GLVEEPVKTAPGKKRPVEHSPVEPD	A, B, D, E, F, G, H, I, J	9	3	2
	6	Nested	SPVEPDSSSGTGKAGQQPA	C, G, H, I	4	3	4
	7	Nested	SSSGTGKAGQQPARKRLNFGQTGD	C, G, H, I	4	4	4
	8	Singleton	RLNFGQTGDADSVPD	D, G, H, I	4	2	1
	9	Singleton	GTNTMATGSGAPMADN	C	1	1	1
	10	Nested	STWMGDRVITTSTRTWALPTYNNHLY	A, D, G, H, I, J	6	6	6
	11	Nested	YNNHLYKQISSQSGAS	B, D, G, H, I, J	6	2	2
	12	Nested	KQISSQSGASNDNHYFGY	G, H, I	3	3	3
	13	Singleton	ANNLTSTVQVF	D	1	1	1
	14	Singleton	TDSEYQLPY	G, H, I, J	4	1	1
	15	Singleton	NNGSQAVGRSSF	I	1	1	1
	16	Singleton	FTFSYTFEDVPFH	J	1	1	1
	17	Nested	IDQYLYYLSRTNTPSGTTTQSRLQFSQAGASD	A, B, D, E, F, G, H, I, J	9	6	13
	18	Singleton	YRQQRVSKTSADNNNSEY	A, B, C, D, E, F, G, H, I, J	10	3	1
	19	Singleton	SWTGATKYHLNGRDS	D, G, H, I, J	5	3	1
	20	Singleton	HLNGRDSLVNPGPAMASHK	G, H, I	3	1	1
	21	Nested	DDEEKFFPQSGVLIFGKQ	J	1	1	5
	22	Singleton	GKQGSEKTNVDIEKV	G, H	2	2	1
	23	Nested	VMITDEEEIRTTNPVATEQYGSVSTNLQRGNRQAATADVNTQGVLPGMVW	A, B, C, D, E, F, G, H, I, J	10	15	26
	24	Nested	YLQGPIWAKIPHTDGHFHPSPL	D, G, H, I, J	5	4	4
	25	Singleton	MGGFGLKHPPPQILIK	G, H, I, J	4	1	1
	26	Singleton	ITQYSTGQVSVEIE	C	1	1	1
	27	Nested	TSNYNKSVNVDFTVDTNGVYSEPRPIGTRYLTRNL	A, B, C, D, E, F, G, H, I, J	10	7	17
AAV6	1	Nested	DNLSEGIREWWDLKPGAPKPK	F, J	2	1	3
	2	Nested	QQKQDDGRGLVLPGYKY	C, I	2	1	6
	3	Singleton	EPVNAADAAALEHDK	B	1	1	1
	4	Nested	DNPYLRYNHADAEFQE	A, B, C	3	1	3
	5	Nested	QERLQEDTSFGGNLGRAVFQAKKRVLEPF	A, B, C, D, F, G, H, I, J	9	6	6
	6	Nested	EPFGLVEEGAKTAPGKKRPVEQSPQEPD	A, B, C, E, H, I, J	7	1	6
	7	Singleton	RLNFGQTGDSESVPD	A, C	2	2	1
	8	Nested	STWLGDRVITTSTRTWALPTYNNHLY	F, G, H, I	4	3	3
	9	Singleton	YNNHLYKQI	G, H, I	3	1	1
	10	Nested	LYKQISSASTGASNDNHY	C, E	2	1	4
	11	Singleton	LTLNNGSQAVGRSS	B, E	2	1	1
	12	Nested	FSRGSPAGMSVQPK	C, G, H, I	4	1	2
	13	Nested	NGRESIINPGTAMASHKDDK	C, E, I	3	2	8
	14	Nested	SGVMIFGKESAGASNTALDN	C, G, H, I	4	5	4
	15	Singleton	ALDNVMITDEEEIK	H	1	1	1
	16	Nested	NPVATERFGTVAVNLQS	I	1	1	2
	17	Singleton	NPPAEFSATKFASFIT	B	1	1	1
	18	Singleton	ITQYSTGQVSVEIE	C	1	1	1
	19	Singleton	GTRYLTRPL	A, B, C, F, H, I	6	1	1
AAV9	1	Nested	EDNLSEGIREWWALKPGAPQPK	A, B, E, F	4	3	6
	2	Nested	EPVNAADAAALEHDKAY	B, F, H	3	2	2
	3	Nested	AGDNPYLKYNHADAEFQERL	A, B, E	3	2	4
	4	Nested	QERLKEDTSFGGNLGRAVFQAKKRLLEPLGL	A, B, C, D, E, F, G, H, I, J	10	10	13
	5	Nested	GLVEEAAKTAPGKKRPV	G, H, I	3	1	2
	6	Nested	SPQEPDSSAGIGKSGAQPAK	C, E	2	1	3
	7	Nested	KKRLNFGQTGDTESVPDPQPI	F, G, H, I	4	2	3
	8	Nested	SQWLGDRVITTSTRTWALPTYNNHLY	F, G, H, I, J	5	4	5
	9	Nested	YNNHLYKQISNSTSGGSSNDNAYF	B, C, D, G, H, I, J	7	4	4
	10	Nested	EVTDNNGVKTIANNLT	A, B, E, G	4	1	4
	11	Nested	STVQVFTDSDYQLPYV	A, B, C, D, E, F, G, H, I, J	10	2	7
	12	Singleton	FMIPQYGYLTL	H, I	2	1	1
	13	Singleton	NDGSQAVGRSSF	F, I	2	1	1
	14	Singleton	SYEFENVPF	A, E	2	1	1
	15	Singleton	DRLMNPLIDQYL	H	1	1	1
	16	Singleton	DQYLYYLSKTINGSG	I	1	1	1
	17	Nested	GRNYIPGPSYRQQRVSTTVTQNNNSEFA	A, B, C, D, E, F, G, H, I, J	10	4	11
	18	Nested	AWPGASSWALNGRNS	G, H, I, J	4	1	2
	19	Singleton	GEDRFFPLSGSLIFG	J	1	1	1
	20	Singleton	SGSLIFGKQGTGRDNVDADKV	H	1	1	1
	21	Nested	ITNEEEIKTTNPVATESY	A, C, H, I	4	2	4
	22	Nested	NPVATESYGQVATNHQSAQAQAQTGWVQ	B, C, E, G, I	5	3	11
	23	Nested	PPTAFNKDKLNSFITQYSTGQVSVEIE	A, B, C, D, E, F, G	7	4	13
	24	Nested	SNYYKSNNVEFAVNTEGVYSEPRPIGTRYLTRNL	A, B, C, D, E, F, G, H, I, J	10	4	6
