# Supplementary material for: The HLA class-II immunopeptidomes of AAV capsids proteins
Source: Front Immunol. 2022 Dec 20;13:1067399. doi: 10.3389/fimmu.2022.1067399 (PMC9807805; doi:10.3389/fimmu.2022.1067399)
Supplement: Supplementary Table 3 — Conserved peptides. Related to Figure 4 . [file Table_3.xlsx]

## Sheet: Table S3
Peptide	Coordinates	Length	HLA AAV2	HLA AAV6	HLA AAV9	AAV2 donor count	AAV6 donor count	AAV9 donor count	AAV2 donors	AAV6 donors	AAV9 donors	Predicted binding cores	Immunogenic evidence*
GDRVITTSTRTWA	236-248	13	DR	DR	DR	1	1	1	F	F	F	ITTSTRTWA	3
DRVITTSTRTWA	237-248	12	DR	DR	DR	1	1	1	F	F	F	ITTSTRTWA	3
STRTWALPTYNNHLY	243-257	15	DQ	DQ	DQ	4	2	2	G, H, I, J	G, I	I, J	RTWALPTYN, ALPTYNNHL, TWALPTYNN	2
ALPTYNNHLY	248-257	10	DQ	DQ	DQ	6	3	3	A, D, G, H, I, J	G, H, I	G, H, I	ALPTYNNHL, LPTYNNHLY	2
YNNHLYKQI	252-260	9	DQ	DQ	DQ	5	3	3	D, G, H, I, J	G, H, I	D, G, H	YNNHLYKQI	2
RSSFYCLEYFPSQMLR	389-404	16	DR	DR	DR	2	3	2	B, E	A, B, E	A, E	LEYFPSQML	2
RSSFYCLEYFPSQMLRTGNN	389-408	20	DR	DR	DR	3	3	2	B, E, G	A, B, E	A, E	LEYFPSQML	2
SSFYCLEYFPSQMLR	390-404	15	DR	DR	DR	3	4	2	B, C, E	A, B, C, E	A, E	LEYFPSQML	2
SSFYCLEYFPSQMLRT	390-405	16	DR	DR	DR	1	3	2	E	A, B, E	A, E	LEYFPSQML	2
SSFYCLEYFPSQMLRTG	390-406	17	DR	DR	DR	2	3	2	B, E	A, B, E	B, E	LEYFPSQML	2
SSFYCLEYFPSQMLRTGN	390-407	18	DR	DR	DR	1	3	1	E	A, B, E	E	LEYFPSQML	2
SSFYCLEYFPSQMLRTGNN	390-408	19	DR	DR	DR	3	3	3	A, B, E	A, B, E	A, B, E	LEYFPSQML	2
SFYCLEYFPSQMLR	391-404	14	DR	DR	DR	4	4	3	A, B, C, E	A, B, C, E	A, B, E	LEYFPSQML	2
SFYCLEYFPSQMLRT	391-405	15	DR	DR	DR	2	3	3	B, E	A, B, E	A, B, E	LEYFPSQML	2
SFYCLEYFPSQMLRTG	391-406	16	DR	DR	DR	3	4	3	B, E, G	A, B, E, G	A, B, E	LEYFPSQML	2
SFYCLEYFPSQMLRTGN	391-407	17	DR	DR	DR	1	3	3	E	A, B, E	A, B, E	LEYFPSQML	2
SFYCLEYFPSQMLRTGNN	391-408	18	DR	DR	DR	4	3	3	A, B, E, G	A, B, E	A, B, E	LEYFPSQML	2
FYCLEYFPSQMLR	392-404	13	DR	DR	DR	5	4	4	A, B, C, E, G	A, B, C, E	A, B, C, E	LEYFPSQML	2
FYCLEYFPSQMLRT	392-405	14	DR	DR	DR	2	3	3	B, E	A, B, E	A, B, E	LEYFPSQML	2
FYCLEYFPSQMLRTG	392-406	15	DR	DR	DR	4	4	4	A, B, E, G	A, B, E, G	A, B, E, G	LEYFPSQML	2
FYCLEYFPSQMLRTGN	392-407	16	DR	DR	DR	1	3	3	E	A, B, E	A, B, E	LEYFPSQML	2
FYCLEYFPSQMLRTGNN	392-408	17	DR	DR	DR	4	3	3	A, B, E, G	A, B, E	A, B, E	LEYFPSQML	2
LEYFPSQMLRTG	395-406	12	DR	DR	DR	2	1	2	B, G	B	B, G	YFPSQMLRT, LEYFPSQML	2
ITQYSTGQVSVEIE	670-683	14	DQ	DQ	DQ	1	1	3	C	C	C, D, E	YSTGQVSVE	1
VEIEWELQKENSKRWNPE	680-697	18	DR	DR	DR	4	1	2	A, B, E, G	E	A, E	WELQKENSK	3
IEWELQKENSKR	682-693	12	DR	DR	DR	4	2	2	A, B, E, G	A, B	A, G	WELQKENSK	3
IEWELQKENSKRWNP	682-696	15	DR	DR	DR	3	2	4	B, E, G	A, B	A, B, E, G	WELQKENSK, LQKENSKRW	3
IEWELQKENSKRWNPE	682-697	16	DR	DR	DR	3	4	4	A, E, G	A, B, E, G	A, B, E, G	LQKENSKRW, WELQKENSK	3
*The immunogenic evidence as described by Madsen et al 2009 or Bing et al 2022. The numbers represent the reactive donors (out of 16) to the corresponding peptide.
